# Supplementary material for: MEF2C Common Genetic Variation Is Associated With Different Aspects of Cognition in Non-Hispanic White and Caribbean Hispanic Non-demented Older Adults
Source: Front Genet. 2021 Jul 27;12:642327. doi: 10.3389/fgene.2021.642327 (PMC8353395; doi:10.3389/fgene.2021.642327)
Supplement: Supplementary Table 2 — Nominal asssociations of 301 SNPs in Non-Hispanic White participants across each of the four cognitive domains. [file Table_2.xlsx]

## Sheet: Sheet1
Supplementary Table 2. Nominal asssociations of 301 SNPs in Non-Hispanic White participants across each of the four cognitive domains.
				Memory			Speed			Visuospatial			Language
SNP	bp	A1	MAF	BETA	SE	P	BETA	SE	P	BETA	SE	P	BETA	SE	P
rs34316	88015545	A	0.4931	0.05	0.05	0.273	0.04	0.07	0.57	0.03	0.03	0.356	-0.01	0.04	0.807
rs34317	88016008	A	0.3067	0.09	0.05	0.078	0.11	0.07	0.125	0.03	0.03	0.35	0.04	0.04	0.379
rs42850	88019474	G	0.4944	0.05	0.05	0.325	0.05	0.07	0.496	0.03	0.03	0.252	0	0.04	0.942
rs254779	88019629	T	0.4944	0.05	0.05	0.325	0.05	0.07	0.496	0.03	0.03	0.252	0	0.04	0.942
rs254780	88019747	G	0.4952	0.05	0.05	0.332	0.05	0.07	0.496	0.03	0.03	0.284	0	0.04	0.908
rs34321	88020319	C	0.4944	0.05	0.05	0.326	0.05	0.07	0.496	0.03	0.03	0.252	0	0.04	0.942
rs13170975	88020834	G	0.03139	0.01	0.15	0.958	0.05	0.2	0.816	0.08	0.08	0.344	-0.05	0.11	0.668
rs61484190	88021391	C	0.05668	0.11	0.11	0.333	0.17	0.15	0.269	-0.01	0.06	0.936	-0.06	0.08	0.494
rs34320	88021527	T	0.4923	0.05	0.05	0.335	0.06	0.07	0.422	0.03	0.03	0.284	0	0.04	0.93
rs72771874	88021722	A	0.05659	0.1	0.11	0.337	0.17	0.15	0.268	-0.01	0.06	0.929	-0.06	0.08	0.484
rs34822815	88022379	A	0.01459	0.33	0.21	0.12	0.16	0.28	0.572	0.22	0.12	0.06	0.14	0.17	0.387
rs34319	88023349	A	0.4923	0.05	0.05	0.336	0.06	0.07	0.421	0.03	0.03	0.28	0	0.04	0.931
rs3729667	88025292	C	0.01648	-0.23	0.18	0.203	-0.17	0.26	0.509	-0.21	0.11	0.063	-0.11	0.14	0.433
rs187270	88026870	C	0.4931	0.05	0.05	0.335	0.06	0.07	0.422	0.03	0.03	0.284	0	0.04	0.93
rs34318	88027149	A	0.4977	-0.08	0.05	0.117	-0.06	0.07	0.365	-0.04	0.03	0.147	-0.02	0.04	0.618
rs10514302	88027217	C	0.0536	0.11	0.11	0.312	-0.08	0.14	0.578	0.04	0.06	0.501	0.01	0.09	0.927
rs72771875	88027278	A	0.011	0.08	0.23	0.741	-0.14	0.31	0.649	0	0.13	0.973	0.19	0.18	0.275
rs41352752	88029208	C	0.02044	-0.3	0.17	0.074	-0.36	0.23	0.122	-0.13	0.09	0.182	-0.15	0.13	0.243
rs412458	88029627	C	0.281	0.09	0.05	0.101	0.13	0.07	0.078	0.03	0.03	0.356	0.06	0.04	0.174
rs189112045	88030403	G	0.01235	0.4	0.23	0.086	0.22	0.3	0.47	0.26	0.13	0.05	0.31	0.18	0.082
rs13158247	88030670	C	0.4939	0.05	0.05	0.311	0.06	0.07	0.367	0.03	0.03	0.242	0.01	0.04	0.889
rs143540560	88031113	A	0.01097	0.29	0.28	0.296	-0.42	0.39	0.279	-0.08	0.17	0.641	0.17	0.21	0.416
rs601942	88031820	T	0.4939	0.05	0.05	0.31	0.06	0.07	0.366	0.03	0.03	0.241	0.01	0.04	0.889
rs587490	88032522	C	0.4939	0.05	0.05	0.31	0.06	0.07	0.366	0.03	0.03	0.241	0.01	0.04	0.889
rs588282	88032651	G	0.4939	0.05	0.05	0.31	0.06	0.07	0.366	0.03	0.03	0.241	0.01	0.04	0.889
rs16903320	88033101	C	0.0536	0.11	0.11	0.312	-0.08	0.14	0.578	0.04	0.06	0.501	0.01	0.09	0.927
rs661311	88034867	T	0.281	0.09	0.05	0.101	0.13	0.07	0.078	0.03	0.03	0.356	0.06	0.04	0.174
rs662230	88035068	A	0.281	0.09	0.05	0.101	0.13	0.07	0.078	0.03	0.03	0.356	0.06	0.04	0.174
rs145243487	88035532	T	0.01639	0.11	0.22	0.609	-0.67	0.36	0.063	0.02	0.13	0.847	0.31	0.17	0.064
rs676096	88035887	C	0.4939	0.05	0.05	0.31	0.06	0.07	0.366	0.03	0.03	0.241	0.01	0.04	0.889
rs663046	88036486	C	0.4923	0.05	0.05	0.294	0.06	0.07	0.395	0.03	0.03	0.248	0.01	0.04	0.825
rs181388105	88036508	C	0.0313	0.03	0.15	0.847	-0.24	0.22	0.268	0.04	0.08	0.669	0.14	0.11	0.204
rs17551090	88037209	A	0.1766	0.06	0.07	0.329	0.03	0.09	0.742	0.02	0.04	0.66	0.06	0.05	0.267
rs618298	88038390	A	0.4939	0.05	0.05	0.31	0.06	0.07	0.371	0.03	0.03	0.242	0.01	0.04	0.888
rs616391	88038845	C	0.4939	0.05	0.05	0.31	0.06	0.07	0.371	0.03	0.03	0.242	0.01	0.04	0.888
rs2457979	88039660	T	0.4945	0.05	0.05	0.317	0.07	0.07	0.289	0.03	0.03	0.258	0	0.04	0.975
rs589088	88040316	G	0.4749	-0.04	0.05	0.397	-0.05	0.07	0.47	-0.03	0.03	0.26	-0.02	0.04	0.676
rs927560085	88041467	C	#N/A	0.09	0.05	0.101	0.13	0.07	0.078	0.03	0.03	0.356	0.06	0.04	0.174
rs628158	88041781	G	0.4939	0.05	0.05	0.31	0.06	0.07	0.371	0.03	0.03	0.242	0.01	0.04	0.888
rs145404679	88041852	A	0.01212	-0.17	0.26	0.528	0.17	0.46	0.713	-0.17	0.15	0.244	-0.3	0.2	0.133
rs7718514	88041854	A	0.1585	-0.08	0.07	0.25	-0.06	0.09	0.526	0.01	0.04	0.841	-0.08	0.05	0.129
rs652660	88041932	C	0.281	0.09	0.05	0.101	0.13	0.07	0.078	0.03	0.03	0.356	0.06	0.04	0.174
rs1422189	88042019	A	0.1585	-0.08	0.07	0.25	-0.06	0.09	0.526	0.01	0.04	0.841	-0.08	0.05	0.129
rs625970	88042296	T	0.4954	0.04	0.05	0.383	0.06	0.07	0.414	0.03	0.03	0.281	0	0.04	0.907
rs77722618	88043572	T	0.1585	-0.08	0.07	0.25	-0.06	0.09	0.526	0.01	0.04	0.841	-0.08	0.05	0.129
rs599402	88043656	G	0.4939	0.05	0.05	0.31	0.06	0.07	0.371	0.03	0.03	0.242	0.01	0.04	0.888
rs34325695	88044252	A	0.01459	0.33	0.21	0.12	0.16	0.28	0.572	0.22	0.12	0.06	0.14	0.17	0.387
rs10514303	88045029	A	0.1279	-0.1	0.07	0.176	0	0.1	0.995	0	0.04	0.979	-0.06	0.06	0.324
rs677679	88045575	C	0.4939	0.05	0.05	0.31	0.06	0.07	0.371	0.03	0.03	0.242	0.01	0.04	0.888
rs35148765	88046158	C	0.4939	0.05	0.05	0.31	0.06	0.07	0.371	0.03	0.03	0.242	0.01	0.04	0.888
rs2431391	88046590	C	0.4939	0.05	0.05	0.31	0.06	0.07	0.371	0.03	0.03	0.242	0.01	0.04	0.888
rs2247885	88047999	T	0.4939	0.05	0.05	0.31	0.06	0.07	0.371	0.03	0.03	0.242	0.01	0.04	0.888
rs647983	88048071	T	0.4939	0.05	0.05	0.31	0.06	0.07	0.371	0.03	0.03	0.242	0.01	0.04	0.888
rs1705565	88048457	C	0.4939	0.05	0.05	0.31	0.06	0.07	0.371	0.03	0.03	0.242	0.01	0.04	0.888
rs651666	88048767	A	0.4939	0.05	0.05	0.31	0.06	0.07	0.371	0.03	0.03	0.242	0.01	0.04	0.888
rs653444	88049341	C	0.2824	0.08	0.05	0.126	0.12	0.07	0.098	0.03	0.03	0.362	0.06	0.04	0.174
rs185493770	88052617	G	0.01235	-0.22	0.27	0.422	-0.46	0.36	0.204	0.11	0.16	0.495	-0.08	0.22	0.722
rs601499	88052687	A	0.4939	0.05	0.05	0.31	0.06	0.07	0.371	0.03	0.03	0.242	0.01	0.04	0.888
rs681446	88054292	A	0.4939	0.05	0.05	0.31	0.06	0.07	0.371	0.03	0.03	0.242	0.01	0.04	0.888
rs679232	88054763	C	0.4939	0.05	0.05	0.31	0.06	0.07	0.371	0.03	0.03	0.242	0.01	0.04	0.888
rs667070	88055135	A	0.4939	0.05	0.05	0.311	0.06	0.07	0.372	0.03	0.03	0.243	0.01	0.04	0.889
rs650228	88055223	C	0.4962	0.05	0.05	0.332	0.07	0.07	0.326	0.03	0.03	0.252	0.01	0.04	0.892
rs650702	88055313	G	0.4939	0.05	0.05	0.31	0.06	0.07	0.371	0.03	0.03	0.242	0.01	0.04	0.888
rs665674	88055481	T	0.281	0.09	0.05	0.101	0.13	0.07	0.078	0.03	0.03	0.356	0.06	0.04	0.174
rs665324	88055517	T	0.4939	0.05	0.05	0.31	0.06	0.07	0.371	0.03	0.03	0.242	0.01	0.04	0.888
rs636631	88055975	C	0.281	0.09	0.05	0.101	0.13	0.07	0.078	0.03	0.03	0.356	0.06	0.04	0.174
rs617944	88057915	C	0.4908	-0.06	0.05	0.261	-0.06	0.07	0.354	-0.04	0.03	0.212	-0.01	0.04	0.801
rs606393	88058163	C	0.4908	-0.06	0.05	0.261	-0.06	0.07	0.354	-0.04	0.03	0.212	-0.01	0.04	0.801
rs627450	88060311	G	0.281	0.09	0.05	0.101	0.13	0.07	0.078	0.03	0.03	0.356	0.06	0.04	0.174
rs627464	88060321	G	0.281	0.09	0.05	0.101	0.13	0.07	0.078	0.03	0.03	0.356	0.06	0.04	0.174
rs1377996460	88060393	C	#N/A	-0.06	0.05	0.229	-0.05	0.07	0.443	-0.02	0.03	0.387	-0.01	0.04	0.887
rs16903340	88063940	A	0.1731	-0.06	0.07	0.355	-0.06	0.09	0.519	0.01	0.04	0.742	-0.07	0.05	0.197
rs618741	88064012	T	0.4915	-0.06	0.05	0.266	-0.06	0.07	0.378	-0.03	0.03	0.231	-0.01	0.04	0.799
rs189577361	88064226	G	0.01027	-0.26	0.25	0.302	-0.13	0.31	0.681	-0.06	0.14	0.639	0.15	0.19	0.419
rs589544	88064462	C	0.4915	-0.06	0.05	0.267	-0.06	0.07	0.378	-0.03	0.03	0.232	-0.01	0.04	0.793
rs116534395	88064630	T	0.01534	-0.27	0.21	0.194	-0.02	0.29	0.946	-0.03	0.12	0.793	-0.19	0.16	0.258
rs591228	88064809	A	0.4915	-0.06	0.05	0.267	-0.06	0.07	0.378	-0.03	0.03	0.232	-0.01	0.04	0.793
rs17485836	88065130	T	0.1738	0.05	0.07	0.426	0.02	0.09	0.866	0.01	0.04	0.838	0.05	0.05	0.343
rs610217	88065263	A	0.4907	-0.06	0.05	0.272	-0.06	0.07	0.389	-0.04	0.03	0.196	-0.01	0.04	0.864
rs11749912	88065628	G	0.4855	-0.04	0.05	0.446	-0.02	0.07	0.744	-0.04	0.03	0.175	-0.01	0.04	0.842
rs11743441	88065637	T	0.4862	-0.04	0.05	0.486	-0.03	0.07	0.728	-0.04	0.03	0.183	-0.01	0.04	0.879
rs622803	88069593	G	0.2124	0.03	0.06	0.646	0.05	0.09	0.563	0.04	0.04	0.257	0.09	0.05	0.074
rs6872000	88070416	T	0.3147	0.03	0.05	0.628	0.01	0.07	0.891	0.03	0.03	0.407	0.08	0.04	0.047
rs11744850	88071933	G	0.3423	0.02	0.05	0.653	-0.04	0.07	0.599	0.03	0.03	0.297	0.06	0.04	0.131
rs6868451	88073619	G	0.3147	0.03	0.05	0.628	0.01	0.07	0.891	0.03	0.03	0.407	0.08	0.04	0.047
rs13166883	88074529	G	0.3092	0.04	0.05	0.479	0.02	0.08	0.764	0.03	0.03	0.313	0.09	0.04	0.031
rs36111678	88074823	C	0.01887	0.25	0.18	0.177	0.18	0.24	0.444	0.11	0.1	0.3	0.12	0.14	0.394
rs34818909	88077249	T	0.02026	-0.07	0.19	0.712	-0.38	0.24	0.116	-0.06	0.11	0.587	-0.07	0.16	0.654
rs10942537	88077448	G	0.3147	0.03	0.05	0.628	0.01	0.07	0.891	0.03	0.03	0.407	0.08	0.04	0.047
rs619584	88078325	G	0.303	0.04	0.05	0.479	0.03	0.08	0.689	0.03	0.03	0.328	0.09	0.04	0.027
rs149121678	88078884	C	0.01769	0.04	0.17	0.793	-0.14	0.21	0.508	0.08	0.09	0.42	0.01	0.13	0.93
rs674747	88079010	G	0.2113	0.02	0.06	0.794	0.07	0.09	0.452	0.04	0.04	0.236	0.09	0.05	0.06
rs111743064	88079139	T	0.01769	0.04	0.17	0.793	-0.14	0.21	0.508	0.08	0.09	0.42	0.01	0.13	0.93
rs7712452	88079499	C	0.3147	0.03	0.05	0.628	0.01	0.07	0.891	0.03	0.03	0.407	0.08	0.04	0.047
rs12521662	88081496	A	0.2044	0.03	0.06	0.62	0.05	0.08	0.541	0.02	0.03	0.657	-0.04	0.05	0.344
rs143073118	88082549	G	0.01014	0.19	0.24	0.426	-0.51	0.46	0.271	0	0.14	0.986	0	0.19	0.987
rs146038665	88083275	A	0.01014	0.19	0.24	0.426	-0.51	0.46	0.271	0	0.14	0.986	0	0.19	0.987
rs17558256	88083453	C	0.07351	0.12	0.09	0.186	0.2	0.13	0.139	0.01	0.06	0.842	-0.04	0.07	0.61
rs10462476	88086112	T	0.3147	0.03	0.05	0.628	0.01	0.07	0.891	0.03	0.03	0.407	0.08	0.04	0.047
rs6870660	88086124	A	0.3147	0.03	0.05	0.628	0.01	0.07	0.891	0.03	0.03	0.407	0.08	0.04	0.047
rs142597269	88086947	T	0.01618	0.14	0.21	0.488	0.01	0.29	0.959	-0.02	0.12	0.883	0.13	0.16	0.419
rs10462335	88088204	A	0.4225	-0.06	0.05	0.246	0.01	0.07	0.853	-0.05	0.03	0.08	-0.03	0.04	0.412
rs770189	88088439	G	0.3147	0.03	0.05	0.628	0.01	0.07	0.891	0.03	0.03	0.407	0.08	0.04	0.047
rs187932007	88090625	A	0.01194	-0.17	0.26	0.528	0.18	0.46	0.705	-0.17	0.15	0.235	-0.3	0.2	0.13
rs1065932	88091868	G	0.2044	0.03	0.06	0.62	0.05	0.08	0.541	0.02	0.03	0.657	-0.04	0.05	0.344
rs1065861	88091950	A	0.02449	-0.08	0.18	0.656	0.29	0.23	0.21	0.09	0.1	0.397	0.21	0.14	0.122
rs2431388	88092379	T	0.3171	0.02	0.05	0.648	0.01	0.07	0.926	0.03	0.03	0.418	0.08	0.04	0.051
rs1065931	88092727	G	0.3147	0.03	0.05	0.628	0.01	0.07	0.891	0.03	0.03	0.407	0.08	0.04	0.047
rs144665051	88093354	C	0.01531	-0.27	0.21	0.195	-0.02	0.29	0.95	-0.03	0.12	0.797	-0.18	0.16	0.264
rs184474769	88093681	T	0.02698	-0.05	0.15	0.742	-0.05	0.19	0.787	0.03	0.08	0.71	-0.1	0.11	0.404
rs147271113	88094623	A	0.07351	0.12	0.09	0.186	0.2	0.13	0.139	0.01	0.06	0.842	-0.04	0.07	0.61
rs244755	88095785	C	0.3147	0.03	0.05	0.628	0.01	0.07	0.891	0.03	0.03	0.407	0.08	0.04	0.047
rs144742729	88097496	A	0.01101	-0.34	0.24	0.154	-0.29	0.31	0.358	-0.18	0.13	0.193	-0.12	0.19	0.548
rs244756	88098064	T	0.3138	0.02	0.05	0.703	0.01	0.08	0.895	0.02	0.03	0.494	0.09	0.04	0.043
rs244757	88098120	G	0.3147	0.03	0.05	0.628	0.01	0.07	0.891	0.03	0.03	0.407	0.08	0.04	0.047
rs244758	88098439	A	0.02201	-0.09	0.18	0.628	0.27	0.23	0.254	0.06	0.1	0.573	0.2	0.14	0.147
rs244759	88098545	C	0.3147	0.03	0.05	0.628	0.01	0.07	0.891	0.03	0.03	0.407	0.08	0.04	0.047
rs72771894	88099117	T	0.01038	0.14	0.23	0.545	-0.27	0.31	0.383	0	0.13	0.983	0.14	0.18	0.448
rs585950	88099671	C	0.2109	0.01	0.06	0.813	0.07	0.09	0.451	0.04	0.04	0.25	0.09	0.05	0.068
rs4521516	88099951	C	0.1005	0.04	0.09	0.628	-0.08	0.12	0.488	0	0.05	0.975	0.05	0.07	0.491
rs79000406	88100026	A	0.04344	0	0.13	0.989	0.18	0.18	0.316	0.07	0.08	0.33	-0.02	0.1	0.844
rs700594	88101142	G	0.3147	0.03	0.05	0.628	0.01	0.07	0.891	0.03	0.03	0.407	0.08	0.04	0.047
rs700593	88101150	T	0.3147	0.03	0.05	0.628	0.01	0.07	0.891	0.03	0.03	0.407	0.08	0.04	0.047
rs78921844	88101251	G	0.01608	-0.27	0.2	0.175	-0.2	0.28	0.464	-0.07	0.11	0.56	-0.17	0.16	0.292
rs17558396	88102281	G	0.4219	-0.06	0.05	0.241	0.01	0.07	0.856	-0.05	0.03	0.087	-0.03	0.04	0.396
rs150691907	88102812	G	0.01278	-0.09	0.25	0.725	0.19	0.42	0.652	-0.15	0.14	0.285	-0.21	0.19	0.278
rs700592	88102863	C	0.4149	0.06	0.05	0.222	0.02	0.07	0.772	0.03	0.03	0.245	0.05	0.04	0.232
rs11959216	88103213	C	0.1011	0.09	0.08	0.279	0.02	0.11	0.822	0.02	0.05	0.6	-0.07	0.06	0.279
rs10942540	88104360	G	0.1011	0.09	0.08	0.279	0.02	0.11	0.822	0.02	0.05	0.6	-0.07	0.06	0.279
rs11956763	88104422	T	0.1011	0.09	0.08	0.279	0.02	0.11	0.822	0.02	0.05	0.6	-0.07	0.06	0.279
rs75935556	88105039	A	0.01014	-0.26	0.26	0.313	-0.05	0.35	0.886	0.07	0.15	0.629	0.08	0.2	0.691
rs700591	88105614	T	0.4195	0.07	0.05	0.174	0.04	0.07	0.54	0.04	0.03	0.183	0.05	0.04	0.163
rs700590	88106258	C	0.4195	0.07	0.05	0.174	0.04	0.07	0.54	0.04	0.03	0.183	0.05	0.04	0.163
rs11958689	88106853	G	0.07351	0.12	0.09	0.186	0.2	0.13	0.139	0.01	0.06	0.842	-0.04	0.07	0.61
rs62380364	88107337	A	0.4156	-0.07	0.05	0.218	0.02	0.08	0.785	-0.06	0.03	0.059	-0.03	0.04	0.435
rs77725258	88107608	C	0.01608	-0.27	0.2	0.175	-0.2	0.28	0.464	-0.07	0.11	0.56	-0.17	0.16	0.292
rs700589	88108453	A	0.3549	0.06	0.05	0.255	0.04	0.07	0.605	0.04	0.03	0.217	0.03	0.04	0.422
rs700588	88108574	A	0.3549	0.06	0.05	0.255	0.04	0.07	0.605	0.04	0.03	0.217	0.03	0.04	0.422
rs6884092	88109590	A	0.1023	0.1	0.08	0.215	0.05	0.11	0.67	0.03	0.05	0.494	-0.06	0.06	0.339
rs700587	88110084	A	0.3549	0.06	0.05	0.255	0.04	0.07	0.605	0.04	0.03	0.217	0.03	0.04	0.422
rs165945	88110338	G	0.3549	0.06	0.05	0.255	0.04	0.07	0.605	0.04	0.03	0.217	0.03	0.04	0.422
rs165944	88110363	C	0.2223	0	0.06	0.95	-0.1	0.09	0.238	0.02	0.04	0.488	0	0.05	0.921
rs74536828	88110390	A	0.01608	-0.27	0.2	0.175	-0.2	0.28	0.464	-0.07	0.11	0.56	-0.17	0.16	0.292
rs244760	88111209	C	0.2223	0	0.06	0.95	-0.1	0.09	0.238	0.02	0.04	0.488	0	0.05	0.921
rs17486525	88112542	C	0.01468	-0.12	0.23	0.598	0.34	0.29	0.241	0.16	0.13	0.215	0.17	0.18	0.327
rs12521522	88112761	A	0.07351	0.12	0.09	0.186	0.2	0.13	0.139	0.01	0.06	0.842	-0.04	0.07	0.61
rs74638606	88112825	T	0.01608	-0.27	0.2	0.175	-0.2	0.28	0.464	-0.07	0.11	0.56	-0.17	0.16	0.292
rs11955542	88113228	T	0.07351	0.12	0.09	0.186	0.2	0.13	0.139	0.01	0.06	0.842	-0.04	0.07	0.61
rs10041665	88113659	G	0.1664	0.05	0.07	0.504	-0.01	0.1	0.935	0.03	0.04	0.39	0.07	0.05	0.197
rs160044	88114476	C	0.3538	0.06	0.05	0.272	0.03	0.07	0.696	0.04	0.03	0.222	0.03	0.04	0.443
rs77708017	88114873	A	0.01608	-0.27	0.2	0.175	-0.2	0.28	0.464	-0.07	0.11	0.56	-0.17	0.16	0.292
rs76466192	88115178	T	0.01608	-0.27	0.2	0.175	-0.2	0.28	0.464	-0.07	0.11	0.56	-0.17	0.16	0.292
rs159950	88116319	T	0.2124	0.02	0.06	0.752	0.07	0.09	0.411	0.05	0.04	0.191	0.09	0.05	0.061
rs114820161	88116405	C	0.01518	-0.32	0.25	0.194	-0.44	0.39	0.263	-0.01	0.15	0.938	-0.07	0.2	0.739
rs11958401	88116528	T	0.1011	0.09	0.08	0.279	0.02	0.11	0.822	0.02	0.05	0.6	-0.07	0.06	0.279
rs244761	88117027	T	0.3538	0.06	0.05	0.272	0.03	0.07	0.696	0.04	0.03	0.222	0.03	0.04	0.443
rs167345	88118858	G	0.356	0.06	0.05	0.269	0.02	0.07	0.807	0.04	0.03	0.223	0.03	0.04	0.493
rs9986272	88120326	T	0.07119	0.07	0.1	0.499	0.07	0.14	0.61	0.03	0.06	0.64	0.07	0.08	0.36
rs304154	88120416	C	0.356	0.06	0.05	0.269	0.02	0.07	0.807	0.04	0.03	0.223	0.03	0.04	0.493
rs304153	88121188	A	0.356	0.06	0.05	0.269	0.02	0.07	0.807	0.04	0.03	0.223	0.03	0.04	0.493
rs143641775	88122200	T	0.01014	0.19	0.24	0.427	-0.5	0.46	0.279	0	0.14	0.989	0	0.19	0.999
rs770525	88123550	A	0.2128	0.02	0.06	0.764	0.06	0.09	0.488	0.04	0.04	0.225	0.09	0.05	0.073
rs304152	88124123	G	0.3575	0.06	0.05	0.295	0	0.07	0.995	0.04	0.03	0.247	0.02	0.04	0.571
rs304151	88125853	G	0.3282	0.06	0.05	0.253	0.07	0.07	0.353	0.03	0.03	0.323	0.05	0.04	0.258
rs76739764	88127424	C	0.0268	0.01	0.14	0.926	-0.21	0.18	0.233	0.05	0.08	0.566	-0.12	0.11	0.274
rs77177005	88130320	T	0.02684	0.01	0.14	0.924	-0.21	0.18	0.234	0.04	0.08	0.573	-0.12	0.11	0.277
rs78987501	88130650	T	0.02684	0.01	0.14	0.924	-0.21	0.18	0.234	0.04	0.08	0.573	-0.12	0.11	0.277
rs150565717	88131492	C	0.05443	-0.12	0.11	0.263	0	0.15	0.995	0	0.06	0.961	-0.05	0.08	0.549
rs181435707	88131961	C	0.01531	-0.27	0.21	0.195	-0.02	0.29	0.95	-0.03	0.12	0.797	-0.18	0.16	0.264
rs304161	88134310	G	0.3558	0.06	0.05	0.237	0.03	0.07	0.675	0.04	0.03	0.241	0.03	0.04	0.466
rs304160	88135462	C	0.3556	0.06	0.05	0.239	0.03	0.07	0.685	0.03	0.03	0.248	0.03	0.04	0.466
rs9293504	88136416	T	0.02071	0.31	0.18	0.092	-0.13	0.22	0.562	0.02	0.1	0.825	0.09	0.14	0.509
rs141123871	88136909	A	0.01014	-0.26	0.26	0.313	-0.05	0.35	0.886	0.07	0.15	0.629	0.08	0.2	0.691
rs75931532	88137246	T	0.02684	0.01	0.14	0.924	-0.21	0.18	0.234	0.04	0.08	0.573	-0.12	0.11	0.277
rs302485	88137481	A	0.2125	0.02	0.06	0.779	0.06	0.09	0.486	0.04	0.04	0.235	0.08	0.05	0.08
rs76451890	88137647	T	0.02684	0.01	0.14	0.924	-0.21	0.18	0.234	0.04	0.08	0.573	-0.12	0.11	0.277
rs304159	88138042	A	0.3558	0.06	0.05	0.237	0.03	0.07	0.675	0.04	0.03	0.241	0.03	0.04	0.466
rs76484799	88138718	A	0.02684	0.01	0.14	0.924	-0.21	0.18	0.234	0.04	0.08	0.573	-0.12	0.11	0.277
rs11951031	88138731	T	0.07351	0.12	0.09	0.186	0.2	0.13	0.139	0.01	0.06	0.842	-0.04	0.07	0.61
rs113442660	88139709	T	0.02684	0.01	0.14	0.924	-0.21	0.18	0.234	0.04	0.08	0.573	-0.12	0.11	0.277
rs160045	88140942	A	0.3287	0.06	0.05	0.265	0.06	0.07	0.428	0.03	0.03	0.349	0.05	0.04	0.274
rs244749	88140962	C	0.255	0.02	0.06	0.708	0	0.08	0.999	0.03	0.03	0.395	0.07	0.05	0.12
rs304157	88141030	T	0.3562	0.06	0.05	0.248	0.02	0.07	0.764	0.03	0.03	0.267	0.03	0.04	0.486
rs7734502	88141540	A	0.02684	0.01	0.14	0.924	-0.21	0.18	0.234	0.04	0.08	0.573	-0.12	0.11	0.277
rs160042	88143526	T	0.3567	0.06	0.05	0.248	0.02	0.07	0.764	0.03	0.03	0.267	0.03	0.04	0.486
rs77585177	88143626	T	0.01608	-0.27	0.2	0.175	-0.2	0.28	0.464	-0.07	0.11	0.56	-0.17	0.16	0.292
rs302484	88143749	G	0.02374	0.33	0.17	0.051	-0.16	0.21	0.445	0.03	0.1	0.774	0.11	0.13	0.39
rs147733743	88143796	T	0.01014	0.19	0.24	0.427	-0.5	0.46	0.279	0	0.14	0.989	0	0.19	0.999
rs244754	88144026	G	0.3567	0.06	0.05	0.248	0.02	0.07	0.764	0.03	0.03	0.267	0.03	0.04	0.486
rs302483	88144091	C	0.04058	0.04	0.13	0.743	-0.17	0.17	0.295	-0.04	0.07	0.625	-0.01	0.1	0.902
rs302482	88144234	A	0.02374	0.33	0.17	0.051	-0.16	0.21	0.445	0.03	0.1	0.774	0.11	0.13	0.39
rs244753	88144520	G	0.3511	0.06	0.05	0.25	0.02	0.07	0.833	0.03	0.03	0.315	0.02	0.04	0.689
rs244752	88144669	C	0.2143	0.02	0.06	0.806	0.04	0.09	0.626	0.04	0.04	0.25	0.08	0.05	0.099
rs244751	88144686	C	0.2143	0.02	0.06	0.806	0.04	0.09	0.626	0.04	0.04	0.25	0.08	0.05	0.099
rs115413516	88144989	C	0.02684	0.01	0.14	0.924	-0.21	0.18	0.234	0.04	0.08	0.573	-0.12	0.11	0.277
rs145461923	88145785	A	0.01194	-0.17	0.26	0.528	0.18	0.46	0.705	-0.17	0.15	0.235	-0.3	0.2	0.13
rs116008773	88145901	G	0.01534	-0.2	0.21	0.331	-0.22	0.29	0.433	-0.07	0.12	0.556	-0.17	0.16	0.294
rs76484750	88146505	G	0.02607	0.04	0.14	0.794	-0.22	0.18	0.228	0.04	0.08	0.602	-0.13	0.11	0.247
rs113530070	88146538	C	0.02607	0.04	0.14	0.794	-0.22	0.18	0.228	0.04	0.08	0.602	-0.13	0.11	0.247
rs244750	88147192	C	0.2125	0.02	0.06	0.747	0.04	0.09	0.632	0.04	0.04	0.214	0.09	0.05	0.078
rs72773809	88147260	A	0.07373	0.13	0.09	0.181	0.2	0.13	0.139	0.01	0.06	0.826	-0.04	0.07	0.61
rs2362108	88147771	A	0.4275	-0.06	0.05	0.25	0.01	0.07	0.861	-0.06	0.03	0.041	-0.05	0.04	0.231
rs17559660	88147889	G	0.07373	0.13	0.09	0.181	0.2	0.13	0.139	0.01	0.06	0.826	-0.04	0.07	0.61
rs72773810	88147939	T	0.07373	0.13	0.09	0.181	0.2	0.13	0.139	0.01	0.06	0.826	-0.04	0.07	0.61
rs2362109	88148041	T	0.4275	-0.06	0.05	0.25	0.01	0.07	0.861	-0.06	0.03	0.041	-0.05	0.04	0.231
rs116445246	88148517	A	0.07373	0.13	0.09	0.181	0.2	0.13	0.139	0.01	0.06	0.826	-0.04	0.07	0.61
rs2362110	88148638	C	0.4275	-0.06	0.05	0.25	0.01	0.07	0.861	-0.06	0.03	0.041	-0.05	0.04	0.231
rs115821742	88148696	T	0.01326	-0.07	0.23	0.756	-0.19	0.32	0.557	-0.03	0.13	0.793	-0.28	0.18	0.135
rs2362111	88148710	C	0.4275	-0.06	0.05	0.25	0.01	0.07	0.861	-0.06	0.03	0.041	-0.05	0.04	0.231
rs17487515	88149291	G	0.4275	-0.06	0.05	0.25	0.01	0.07	0.861	-0.06	0.03	0.041	-0.05	0.04	0.231
rs17559709	88149326	A	0.4272	-0.06	0.05	0.245	0.01	0.07	0.866	-0.06	0.03	0.041	-0.05	0.04	0.227
rs4145737	88149460	C	0.01385	-0.17	0.22	0.44	-0.11	0.31	0.72	-0.03	0.13	0.789	-0.23	0.18	0.187
rs72773815	88149648	T	0.01109	0.15	0.23	0.52	-0.26	0.31	0.409	0	0.13	0.983	0.14	0.18	0.447
rs192632605	88149842	G	0.01194	-0.17	0.26	0.528	0.18	0.46	0.705	-0.17	0.15	0.235	-0.3	0.2	0.13
rs159949	88149946	G	0.02464	-0.09	0.18	0.598	0.27	0.22	0.231	0.07	0.1	0.504	0.21	0.14	0.123
rs4145738	88150289	A	0.4275	-0.06	0.05	0.25	0.01	0.07	0.861	-0.06	0.03	0.041	-0.05	0.04	0.231
rs113795606	88150384	C	0.02607	0.04	0.14	0.794	-0.22	0.18	0.228	0.04	0.08	0.602	-0.13	0.11	0.247
rs113877244	88150801	G	0.02607	0.04	0.14	0.794	-0.22	0.18	0.228	0.04	0.08	0.602	-0.13	0.11	0.247
rs57055575	88150992	A	0.4286	-0.06	0.05	0.278	0.03	0.07	0.684	-0.06	0.03	0.059	-0.05	0.04	0.207
rs700585	88152117	C	0.2162	-0.02	0.06	0.807	-0.09	0.09	0.306	0.03	0.04	0.426	0.02	0.05	0.63
rs4373304	88152202	C	0.4265	-0.06	0.05	0.264	0.03	0.07	0.711	-0.06	0.03	0.05	-0.05	0.04	0.234
rs76714486	88152529	T	0.02147	0.31	0.18	0.08	-0.13	0.22	0.563	0.03	0.1	0.728	0.12	0.14	0.367
rs11749060	88152574	A	0.4274	-0.06	0.05	0.274	0.03	0.07	0.707	-0.06	0.03	0.044	-0.05	0.04	0.252
rs55740951	88153874	T	0.4275	-0.06	0.05	0.276	0.03	0.07	0.707	-0.06	0.03	0.044	-0.05	0.04	0.25
rs12515983	88154075	A	0.07373	0.13	0.09	0.181	0.2	0.13	0.139	0.01	0.06	0.826	-0.04	0.07	0.61
rs77654793	88154616	T	0.02147	0.31	0.18	0.08	-0.13	0.22	0.563	0.03	0.1	0.728	0.12	0.14	0.367
rs304162	88156970	C	0.1109	-0.08	0.08	0.296	-0.11	0.11	0.288	0.02	0.05	0.695	-0.06	0.06	0.319
rs4518438	88157552	C	0.4541	-0.05	0.05	0.297	-0.01	0.07	0.915	-0.05	0.03	0.081	-0.06	0.04	0.13
rs13164429	88157882	C	0.01398	0.41	0.21	0.057	0.25	0.29	0.395	0.23	0.12	0.063	0.32	0.16	0.051
rs7730255	88158146	C	0.427	-0.06	0.05	0.273	0.03	0.07	0.706	-0.06	0.03	0.044	-0.05	0.04	0.249
rs78255502	88159091	C	0.02269	-0.02	0.18	0.903	0.06	0.25	0.801	0.03	0.1	0.736	-0.04	0.14	0.788
rs304145	88159173	T	0.2146	-0.01	0.06	0.853	-0.09	0.09	0.317	0.03	0.04	0.362	0.03	0.05	0.566
rs76618308	88159291	A	0.02607	0.04	0.14	0.794	-0.22	0.18	0.228	0.04	0.08	0.602	-0.13	0.11	0.247
rs115368895	88160198	C	0.07592	0.13	0.09	0.158	0.18	0.13	0.186	0.02	0.06	0.761	-0.03	0.07	0.64
rs56947091	88160354	T	0.4413	-0.03	0.05	0.511	0.03	0.07	0.708	-0.04	0.03	0.219	-0.04	0.04	0.266
rs12054920	88161417	C	0.459	-0.06	0.05	0.232	-0.01	0.07	0.836	-0.05	0.03	0.093	-0.06	0.04	0.125
rs181699351	88161849	T	0.01382	-0.17	0.22	0.45	-0.11	0.31	0.719	-0.03	0.13	0.789	-0.23	0.18	0.187
rs142342050	88161982	A	0.01385	-0.17	0.22	0.45	-0.11	0.31	0.719	-0.03	0.13	0.787	-0.23	0.18	0.187
rs72773818	88162245	G	0.07592	0.13	0.09	0.158	0.18	0.13	0.186	0.02	0.06	0.761	-0.03	0.07	0.64
rs302478	88162676	C	0.02129	-0.1	0.19	0.584	0.22	0.24	0.354	0.03	0.11	0.812	0.21	0.14	0.147
rs61104616	88163771	A	0.4597	-0.07	0.05	0.193	-0.01	0.07	0.836	-0.05	0.03	0.07	-0.06	0.04	0.114
rs74647489	88164187	A	0.01382	-0.17	0.22	0.45	-0.11	0.31	0.719	-0.03	0.13	0.789	-0.23	0.18	0.187
rs1671542	88165095	T	0.3761	0.09	0.1	0.377	-0.19	0.14	0.175	0.05	0.06	0.404	0.03	0.08	0.736
rs79820174	88165424	G	0.02532	-0.33	0.18	0.059	0.06	0.24	0.814	0	0.1	0.972	-0.01	0.14	0.95
rs10064180	88166061	A	0.02147	0.31	0.18	0.08	-0.13	0.22	0.563	0.03	0.1	0.728	0.12	0.14	0.367
rs75432400	88166865	C	0.01008	-0.26	0.26	0.312	-0.04	0.35	0.897	0.07	0.15	0.629	0.08	0.2	0.69
rs13155750	88167641	G	0.2187	-0.02	0.06	0.808	-0.08	0.09	0.366	0.02	0.04	0.526	0	0.05	0.937
rs188582	88167740	G	0.4647	-0.08	0.05	0.119	-0.02	0.07	0.784	-0.06	0.03	0.059	-0.06	0.04	0.12
rs1671539	88168395	C	0.4647	-0.08	0.05	0.119	-0.02	0.07	0.784	-0.06	0.03	0.059	-0.06	0.04	0.12
rs797419	88168955	C	0.4647	-0.08	0.05	0.119	-0.02	0.07	0.784	-0.06	0.03	0.059	-0.06	0.04	0.12
rs304138	88169567	G	0.4719	0.09	0.06	0.131	0.07	0.08	0.352	0.06	0.03	0.057	0.07	0.04	0.099
rs304137	88169652	T	0.4647	-0.08	0.05	0.119	-0.02	0.07	0.784	-0.06	0.03	0.059	-0.06	0.04	0.12
rs10061297	88170007	T	0.1604	0.07	0.07	0.328	-0.02	0.1	0.823	0.04	0.04	0.326	0.07	0.06	0.226
rs304136	88170066	T	0.464	-0.07	0.05	0.149	-0.02	0.07	0.784	-0.05	0.03	0.08	-0.06	0.04	0.131
rs216057	88170331	T	0.4647	-0.08	0.05	0.119	-0.02	0.07	0.784	-0.06	0.03	0.059	-0.06	0.04	0.12
rs190084807	88171308	C	0.01022	-0.46	0.25	0.066	-0.53	0.34	0.123	-0.18	0.14	0.197	-0.3	0.2	0.13
rs188581	88175251	C	0.4359	-0.07	0.05	0.204	0.01	0.08	0.877	-0.06	0.03	0.044	-0.05	0.04	0.264
rs72773821	88176397	A	0.07407	0.14	0.09	0.134	0.19	0.13	0.163	0.02	0.06	0.725	-0.04	0.07	0.57
rs77381797	88177599	C	0.02147	0.31	0.18	0.08	-0.13	0.22	0.563	0.03	0.1	0.728	0.12	0.14	0.367
rs10044342	88178683	C	0.2029	0.04	0.07	0.506	0.05	0.09	0.56	0.05	0.04	0.164	0.09	0.05	0.069
rs80043958	88179575	G	0.2011	0.05	0.06	0.43	0.05	0.09	0.587	0.06	0.04	0.126	0.09	0.05	0.064
rs148180366	88179807	C	0.05401	-0.13	0.11	0.244	0	0.14	0.991	0	0.06	0.978	-0.05	0.08	0.511
rs137991329	88180091	T	0.01005	0.21	0.23	0.362	0.43	0.29	0.147	0.16	0.13	0.206	0.02	0.18	0.908
rs114694170	88180196	C	0.02644	-0.02	0.17	0.91	-0.34	0.26	0.199	-0.11	0.1	0.271	0.05	0.14	0.689
rs3814428	88180404	A	0.01459	-0.14	0.21	0.507	-0.11	0.31	0.724	-0.02	0.12	0.848	-0.23	0.18	0.191
rs3850651	88181109	G	0.4694	0.01	0.05	0.777	0.02	0.07	0.77	0.03	0.03	0.23	0.03	0.04	0.517
rs72773822	88181926	G	0.09979	0.01	0.1	0.935	-0.06	0.14	0.684	-0.04	0.06	0.511	-0.09	0.08	0.246
rs34875688	88182026	A	0.2193	-0.06	0.06	0.336	-0.15	0.08	0.081	0	0.03	0.977	-0.01	0.05	0.754
rs17560407	88183651	G	0.2193	-0.06	0.06	0.336	-0.15	0.08	0.081	0	0.03	0.977	-0.01	0.05	0.754
rs17560451	88184003	C	0.2198	-0.06	0.06	0.356	-0.15	0.08	0.081	0	0.03	0.972	-0.01	0.05	0.756
rs7737567	88184591	T	0.02224	0.17	0.17	0.33	-0.12	0.22	0.599	0.01	0.1	0.923	0.1	0.13	0.453
rs72773828	88185353	T	0.07485	0.14	0.09	0.133	0.19	0.13	0.163	0.02	0.06	0.726	-0.04	0.07	0.561
rs9293505	88186469	T	0.02221	0.17	0.17	0.333	-0.12	0.22	0.593	0.01	0.1	0.927	0.1	0.13	0.452
rs9293506	88186671	T	0.02221	0.17	0.17	0.333	-0.12	0.22	0.593	0.01	0.1	0.927	0.1	0.13	0.452
rs3850653	88186954	G	0.218	-0.06	0.06	0.336	-0.15	0.08	0.081	0	0.03	0.977	-0.01	0.05	0.754
rs304142	88187764	A	0.4601	-0.05	0.05	0.333	0.06	0.07	0.407	-0.04	0.03	0.156	-0.03	0.04	0.458
rs304141	88188058	A	0.3216	-0.06	0.06	0.352	0.02	0.09	0.791	-0.05	0.03	0.187	-0.06	0.05	0.194
rs12522630	88188367	A	0.07485	0.14	0.09	0.133	0.19	0.13	0.163	0.02	0.06	0.726	-0.04	0.07	0.561
rs17560514	88189025	A	0.2169	-0.06	0.06	0.335	-0.15	0.08	0.069	0	0.03	0.981	-0.02	0.05	0.717
rs13188739	88189524	C	0.2465	-0.06	0.06	0.317	-0.17	0.08	0.028	0	0.03	0.993	-0.03	0.05	0.448
rs13171125	88189812	C	0.2465	-0.06	0.06	0.317	-0.17	0.08	0.028	0	0.03	0.993	-0.03	0.05	0.448
rs79892551	88190139	A	0.02221	0.17	0.17	0.333	-0.12	0.22	0.593	0.01	0.1	0.927	0.1	0.13	0.452
rs11954948	88190535	C	0.07485	0.14	0.09	0.133	0.19	0.13	0.163	0.02	0.06	0.726	-0.04	0.07	0.561
rs10066711	88190604	A	0.4632	-0.04	0.05	0.42	0.05	0.07	0.451	-0.04	0.03	0.149	-0.03	0.04	0.463
rs11949307	88191190	T	0.2169	-0.06	0.06	0.335	-0.15	0.08	0.069	0	0.03	0.981	-0.02	0.05	0.717
rs2067664	88191594	G	0.2465	-0.06	0.06	0.317	-0.17	0.08	0.028	0	0.03	0.993	-0.03	0.05	0.448
rs13161714	88191634	C	0.2465	-0.06	0.06	0.317	-0.17	0.08	0.028	0	0.03	0.993	-0.03	0.05	0.448
rs2067663	88191635	T	0.2673	0.08	0.05	0.131	0.11	0.08	0.134	0.05	0.03	0.125	0.05	0.04	0.204
rs186071391	88192288	T	0.01398	0.15	0.22	0.5	0.01	0.3	0.98	0	0.13	0.974	0.12	0.17	0.497
rs17494872	88193159	A	0.0755	0.14	0.09	0.133	0.19	0.13	0.163	0.02	0.06	0.726	-0.04	0.07	0.561
rs13159808	88194669	A	0.2688	-0.04	0.06	0.512	-0.18	0.08	0.02	0	0.03	0.969	-0.02	0.04	0.624
rs770463	88194950	C	0.4609	-0.05	0.05	0.375	0.06	0.07	0.407	-0.04	0.03	0.153	-0.03	0.04	0.464
rs114843810	88195380	G	0.0228	-0.06	0.18	0.754	0.26	0.23	0.251	0.04	0.1	0.659	0.19	0.14	0.171
rs4446500	88196003	G	0.2466	-0.06	0.06	0.317	-0.17	0.08	0.028	0	0.03	0.993	-0.03	0.05	0.448
rs12188048	88197506	G	0.1898	0.05	0.06	0.469	0.07	0.09	0.435	0.06	0.04	0.113	0.09	0.05	0.066
rs141823148	88197954	C	0.02224	0.17	0.17	0.335	-0.12	0.22	0.592	0.01	0.1	0.931	0.1	0.13	0.454
rs56144910	88198557	A	0.1898	0.05	0.06	0.469	0.07	0.09	0.435	0.06	0.04	0.113	0.09	0.05	0.066
rs2604446	88199001	C	0.01354	-0.14	0.23	0.538	-0.23	0.29	0.425	0	0.13	0.981	0.04	0.18	0.804
rs193247333	88199051	A	0.01155	-0.42	0.24	0.084	-0.49	0.42	0.252	-0.33	0.17	0.044	-0.39	0.23	0.085
rs145624759	88199131	C	0.01322	-0.01	0.22	0.968	-0.14	0.28	0.63	-0.09	0.13	0.489	0.07	0.17	0.675
rs10038371	88199223	C	0.4641	-0.04	0.05	0.423	0.05	0.07	0.48	-0.04	0.03	0.141	-0.03	0.04	0.502
Note. SNP= single nucleotide polymorphism; bp= basepair based on genome assembly GRCh37; A1= SNP allele with the minor allele frequency; MAF= SNP allele frequencies; SE= standard error
