# Supplementary material for: MEF2C Common Genetic Variation Is Associated With Different Aspects of Cognition in Non-Hispanic White and Caribbean Hispanic Non-demented Older Adults
Source: Front Genet. 2021 Jul 27;12:642327. doi: 10.3389/fgene.2021.642327 (PMC8353395; doi:10.3389/fgene.2021.642327)
Supplement: Supplementary Table 3 — Nominal asssociations of 266 SNPs in Caribbean Hispanic participants across each of the four cognitive domains. [file Table_3.xlsx]

## Sheet: Sheet1
Supplementary Table 3. Nominal asssociations of 266 SNPs in Caribbean Hispanic participants across each of the four cognitive domains.
				Memory			Speed			Visuospatial			Language
SNP	bp	A1	MAFCH	BETA	SE	P	BETA	SE	P	BETA	SE	P	BETA	SE	P
rs34316	88015545	C	0.4582	-0.00396	0.03063	0.8972	0.1013	0.05878	0.08535	0.01902	0.02741	0.488	0.05368	0.02307	0.02022
rs34317	88016008	A	0.3394	0.01264	0.03226	0.6954	-0.111	0.06086	0.06881	-0.01922	0.02885	0.5056	-0.04843	0.02455	0.04886
rs42850	88019474	A	0.4016	0.005495	0.03127	0.8606	0.1422	0.05928	0.01679	0.04504	0.0282	0.1106	0.08032	0.02374	0.0007493
rs254779	88019629	C	0.4013	0.004362	0.0313	0.8892	0.1422	0.05928	0.01679	0.04435	0.02822	0.1165	0.07968	0.02376	0.0008338
rs254780	88019747	C	0.4013	0.004362	0.0313	0.8892	0.1422	0.05928	0.01679	0.04435	0.02822	0.1165	0.07968	0.02376	0.0008338
rs34321	88020319	G	0.4031	0.005171	0.03137	0.8691	0.1307	0.0593	0.02794	0.04549	0.02826	0.1079	0.08105	0.02381	0.0006952
rs13170975	88020834	G	0.03357	-0.02518	0.08626	0.7704	0.1139	0.1617	0.4814	0.09203	0.07734	0.2344	0.01274	0.06591	0.8467
rs61484190	88021391	A	0.08065	0.002855	0.05654	0.9597	-0.1084	0.1103	0.3264	-0.006571	0.05185	0.8992	-0.05585	0.04316	0.196
rs34320	88021527	G	0.4027	0.01121	0.03124	0.7198	0.1345	0.05883	0.0226	0.03811	0.0279	0.1723	0.07518	0.02351	0.001439
rs72771874	88021722	A	0.02476	0.08232	0.1131	0.4669	0.03217	0.2266	0.8872	-0.01967	0.101	0.8456	0.09505	0.08703	0.2751
rs34822815	88022379	A	0.01702	-0.3125	0.1226	0.01101	0.1392	0.2341	0.5522	0.09914	0.112	0.3762	-0.01932	0.09517	0.8392
rs34319	88023349	T	0.4351	0.008972	0.03057	0.7692	0.1461	0.05756	0.01144	0.03918	0.02729	0.1515	0.06929	0.02302	0.002687
rs187270	88026870	T	0.4305	0.008842	0.03024	0.77	0.1344	0.0569	0.01851	0.03482	0.02701	0.1977	0.06833	0.02278	0.002788
rs34318	88027149	A	0.4385	0.0124	0.03062	0.6858	0.1401	0.05768	0.01542	0.03998	0.02735	0.1441	0.06897	0.02311	0.00292
rs10514302	88027217	C	0.113	-0.06293	0.04632	0.1747	0.00793	0.08856	0.9287	-0.0143	0.04183	0.7325	-0.04067	0.03496	0.245
rs72771875	88027278	A	0.01306	0.1096	0.1477	0.458	-0.02574	0.2724	0.9248	0.156	0.1358	0.251	0.02046	0.1118	0.8548
rs41352752	88029208	C	0.02319	-0.03911	0.1023	0.7024	-0.03012	0.1942	0.8768	0.05613	0.09147	0.5396	0.07532	0.07575	0.3204
rs412458	88029627	C	0.3132	0.02033	0.03262	0.5332	-0.09572	0.06145	0.1198	-0.007238	0.02913	0.8038	-0.04325	0.02488	0.08257
rs189112045	88030403	G	0.01215	0.1138	0.1246	0.3615	0.2019	0.2262	0.3725	0.2138	0.1137	0.06033	0.09755	0.09492	0.3044
rs13158247	88030670	T	0.4379	0.01273	0.03062	0.6777	0.14	0.05773	0.01561	0.03982	0.02736	0.146	0.06896	0.02312	0.002942
rs601942	88031820	C	0.436	0.01041	0.03052	0.7331	0.1451	0.05751	0.01191	0.03879	0.02728	0.1553	0.06848	0.02307	0.003075
rs587490	88032522	T	0.4356	0.01027	0.03053	0.7368	0.1462	0.05741	0.01115	0.0384	0.02725	0.1592	0.06834	0.02308	0.003145
rs588282	88032651	T	0.4359	0.01027	0.03053	0.7368	0.1462	0.05741	0.01115	0.0384	0.02725	0.1592	0.06834	0.02308	0.003145
rs16903320	88033101	C	0.1183	-0.03849	0.04528	0.3956	0.01692	0.08629	0.8446	-0.01244	0.04083	0.7607	-0.03749	0.03415	0.2727
rs661311	88034867	T	0.3174	0.008693	0.03237	0.7883	-0.1285	0.06069	0.03472	-0.01774	0.02891	0.5395	-0.04928	0.02467	0.04606
rs662230	88035068	A	0.3121	0.01665	0.03255	0.609	-0.09895	0.06129	0.107	-0.007651	0.02909	0.7926	-0.04204	0.02487	0.09136
rs145243487	88035532	T	0.02347	0.1808	0.1003	0.07177	-0.03187	0.1884	0.8657	0.07029	0.0875	0.422	0.1444	0.0753	0.05547
rs676096	88035887	T	0.4359	0.01041	0.03052	0.7331	0.1451	0.05751	0.01191	0.03879	0.02728	0.1553	0.06848	0.02307	0.003075
rs663046	88036486	T	0.4378	0.01231	0.03059	0.6874	0.1393	0.05771	0.01613	0.03958	0.02736	0.1484	0.06896	0.02314	0.00296
rs181388105	88036508	C	0.03477	0.1252	0.08468	0.1398	0.07039	0.1597	0.6595	0.09561	0.07335	0.1927	0.1446	0.06424	0.02464
rs17551090	88037209	A	0.0904	0.005208	0.05355	0.9226	0.02548	0.09807	0.7951	-0.0002858	0.04797	0.9952	0.02238	0.04062	0.5817
rs618298	88038390	G	0.4375	0.01373	0.03057	0.6535	0.1382	0.0576	0.01672	0.03873	0.02733	0.1568	0.06877	0.0231	0.002998
rs616391	88038845	T	0.436	0.01181	0.0305	0.6986	0.1441	0.0574	0.01236	0.03796	0.02725	0.164	0.0683	0.02303	0.003113
rs2457979	88039660	A	0.4375	0.01373	0.03057	0.6535	0.1382	0.0576	0.01672	0.03873	0.02733	0.1568	0.06877	0.0231	0.002998
rs589088	88040316	G	0.4375	0.01373	0.03057	0.6535	0.1382	0.0576	0.01672	0.03873	0.02733	0.1568	0.06877	0.0231	0.002998
rs628158	88041781	A	0.4369	0.01416	0.03054	0.6429	0.136	0.05752	0.01844	0.03776	0.0273	0.167	0.06765	0.02308	0.003475
rs7718514	88041854	A	0.09856	0.01454	0.05181	0.7791	-0.03254	0.09842	0.741	-0.003958	0.04628	0.9319	0.02453	0.03897	0.5292
rs652660	88041932	C	0.3121	0.01665	0.03255	0.609	-0.09895	0.06129	0.107	-0.007651	0.02909	0.7926	-0.04204	0.02487	0.09136
rs1422189	88042019	A	0.09856	0.01454	0.05181	0.7791	-0.03254	0.09842	0.741	-0.003958	0.04628	0.9319	0.02453	0.03897	0.5292
rs625970	88042296	C	0.435	0.01211	0.03048	0.6914	0.1429	0.05723	0.01281	0.0366	0.02719	0.1787	0.06704	0.02302	0.003686
rs77722618	88043572	T	0.09856	0.01454	0.05181	0.7791	-0.03254	0.09842	0.741	-0.003958	0.04628	0.9319	0.02453	0.03897	0.5292
rs599402	88043656	C	0.4356	0.01225	0.03047	0.6878	0.1418	0.05732	0.01368	0.037	0.02722	0.1744	0.06718	0.02301	0.003604
rs34325695	88044252	A	0.01512	-0.3212	0.1277	0.01205	0.09068	0.2408	0.7067	0.1131	0.1165	0.3321	-0.03367	0.09909	0.7341
rs677679	88045575	T	0.4354	0.01225	0.03047	0.6878	0.1418	0.05732	0.01368	0.037	0.02722	0.1744	0.06718	0.02301	0.003604
rs35148765	88046158	A	0.4369	0.01416	0.03054	0.6429	0.136	0.05752	0.01844	0.03776	0.0273	0.167	0.06765	0.02308	0.003475
rs2431391	88046590	T	0.4369	0.01416	0.03054	0.6429	0.136	0.05752	0.01844	0.03776	0.0273	0.167	0.06765	0.02308	0.003475
rs2247885	88047999	C	0.4353	0.01211	0.03048	0.6914	0.1429	0.05723	0.01281	0.0366	0.02719	0.1787	0.06704	0.02302	0.003686
rs647983	88048071	C	0.4354	0.01225	0.03047	0.6878	0.1418	0.05732	0.01368	0.037	0.02722	0.1744	0.06718	0.02301	0.003604
rs1705565	88048457	T	0.4354	0.01225	0.03047	0.6878	0.1418	0.05732	0.01368	0.037	0.02722	0.1744	0.06718	0.02301	0.003604
rs651666	88048767	G	0.4351	0.01385	0.0305	0.65	0.1404	0.05726	0.01453	0.0363	0.02719	0.1823	0.06507	0.02298	0.004742
rs653444	88049341	C	0.3177	0.007344	0.0323	0.8202	-0.1293	0.06066	0.03341	-0.01764	0.02884	0.541	-0.04825	0.02466	0.05077
rs601499	88052687	C	0.4351	0.01385	0.0305	0.65	0.1404	0.05726	0.01453	0.0363	0.02719	0.1823	0.06507	0.02298	0.004742
rs681446	88054292	G	0.4351	0.01385	0.0305	0.65	0.1404	0.05726	0.01453	0.0363	0.02719	0.1823	0.06507	0.02298	0.004742
rs679232	88054763	A	0.437	0.01704	0.03052	0.5768	0.1401	0.05738	0.01496	0.03929	0.02726	0.1498	0.06747	0.02303	0.003488
rs667070	88055135	G	0.4351	0.01385	0.0305	0.65	0.1404	0.05726	0.01453	0.0363	0.02719	0.1823	0.06507	0.02298	0.004742
rs650228	88055223	T	0.4351	0.01385	0.0305	0.65	0.1404	0.05726	0.01453	0.0363	0.02719	0.1823	0.06507	0.02298	0.004742
rs650702	88055313	A	0.4351	0.01385	0.0305	0.65	0.1404	0.05726	0.01453	0.0363	0.02719	0.1823	0.06507	0.02298	0.004742
rs665674	88055481	T	0.3307	0.006644	0.03205	0.8358	-0.1438	0.05995	0.01681	-0.03331	0.02868	0.2458	-0.06374	0.02439	0.009131
rs665324	88055517	C	0.4351	0.01385	0.0305	0.65	0.1404	0.05726	0.01453	0.0363	0.02719	0.1823	0.06507	0.02298	0.004742
rs636631	88055975	C	0.3109	0.01369	0.0326	0.6746	-0.102	0.06124	0.09648	-0.00897	0.02911	0.7581	-0.04465	0.02491	0.07347
rs617944	88057915	C	0.4264	0.008993	0.03048	0.7681	0.1399	0.05728	0.01489	0.04057	0.02722	0.1365	0.06881	0.023	0.002851
rs606393	88058163	C	0.427	0.008851	0.03052	0.7719	0.1414	0.05741	0.01406	0.04168	0.02726	0.1267	0.06886	0.02301	0.002842
rs627450	88060311	G	0.3313	0.006196	0.03206	0.8468	-0.14	0.06001	0.02004	-0.03293	0.02869	0.2515	-0.06466	0.0244	0.008196
rs627464	88060321	G	0.3109	0.01369	0.0326	0.6746	-0.102	0.06124	0.09648	-0.00897	0.02911	0.7581	-0.04465	0.02491	0.07347
rs16903340	88063940	A	0.1106	0.01038	0.04885	0.8318	-0.02211	0.09337	0.8129	-0.02324	0.04372	0.5952	0.01228	0.03677	0.7385
rs618741	88064012	T	0.4265	0.009421	0.03048	0.7573	0.1388	0.05733	0.01576	0.04101	0.02723	0.1323	0.069	0.02297	0.002749
rs589544	88064462	C	0.426	0.008993	0.03048	0.7681	0.1399	0.05728	0.01489	0.04057	0.02722	0.1365	0.06881	0.023	0.002851
rs591228	88064809	A	0.4279	0.01259	0.03049	0.6798	0.1385	0.05744	0.01621	0.04402	0.02728	0.1069	0.07139	0.02302	0.00199
rs17485836	88065130	T	0.09105	0.01129	0.05327	0.8322	0.02518	0.09761	0.7965	0.001728	0.04775	0.9711	0.0221	0.04034	0.5839
rs610217	88065263	A	0.4252	0.006401	0.03071	0.8349	0.1366	0.05783	0.01848	0.04066	0.02751	0.1398	0.06661	0.02327	0.004313
rs11749912	88065628	G	0.4245	0.008276	0.03082	0.7884	0.1386	0.05819	0.01755	0.04058	0.02765	0.1426	0.06683	0.02332	0.00427
rs11743441	88065637	T	0.4245	0.008276	0.03082	0.7884	0.1386	0.05819	0.01755	0.04058	0.02765	0.1426	0.06683	0.02332	0.00427
rs622803	88069593	G	0.2868	0.01868	0.03311	0.5729	-0.1103	0.06325	0.08178	-7.451e-05	0.02971	0.998	-0.04766	0.02527	0.05968
rs6872000	88070416	C	0.4757	-0.03416	0.03088	0.2691	0.08886	0.05939	0.1352	0.02283	0.02747	0.4061	0.03375	0.02261	0.136
rs11744850	88071933	C	0.4274	-0.01677	0.03145	0.5941	0.07955	0.06053	0.1893	0.03627	0.02813	0.1976	0.0398	0.02303	0.08434
rs6868451	88073619	A	0.489	-0.02195	0.03119	0.4818	0.08614	0.05924	0.1465	0.03259	0.02777	0.2409	0.02574	0.02286	0.2607
rs13166883	88074529	G	0.485	0.01999	0.03123	0.5222	-0.07025	0.05939	0.2374	-0.03147	0.0278	0.258	-0.02903	0.02288	0.2049
rs36111678	88074823	A	0.02258	-0.1637	0.1051	0.1196	0.2093	0.2081	0.3151	0.1113	0.09625	0.2479	0.05694	0.08071	0.4807
rs10942537	88077448	G	0.484	0.02108	0.03117	0.4991	-0.07025	0.05939	0.2374	-0.03058	0.02775	0.2708	-0.02813	0.02284	0.2186
rs619584	88078325	G	0.4472	0.01564	0.03087	0.6126	0.008539	0.05922	0.8854	-0.02394	0.02761	0.3862	-0.03044	0.02258	0.178
rs149121678	88078884	C	0.01886	-0.1569	0.131	0.2315	0.08347	0.2403	0.7285	-0.06137	0.1122	0.5847	-0.1615	0.09712	0.09663
rs674747	88079010	G	0.2516	-0.01027	0.03441	0.7654	-0.04531	0.06469	0.484	-0.02622	0.03078	0.3945	-0.07202	0.02606	0.005841
rs111743064	88079139	T	0.01886	-0.1569	0.131	0.2315	0.08347	0.2403	0.7285	-0.06137	0.1122	0.5847	-0.1615	0.09712	0.09663
rs7712452	88079499	T	0.489	-0.02188	0.03118	0.483	0.08524	0.05934	0.1514	0.0328	0.0278	0.2385	0.02582	0.02286	0.2591
rs12521662	88081496	A	0.08796	-0.02983	0.05559	0.5917	-0.1099	0.1075	0.3071	-0.06125	0.04976	0.2187	-0.02284	0.04082	0.576
rs146038665	88083275	C	0.01258	-0.1233	0.1444	0.3934	0.08839	0.2566	0.7306	0.07071	0.1322	0.5929	0.005861	0.1092	0.9572
rs17558256	88083453	C	0.02569	0.0397	0.1097	0.7176	0.02141	0.2159	0.9211	0.002235	0.0979	0.9818	0.0385	0.08435	0.6482
rs10462476	88086112	T	0.4829	0.02872	0.03123	0.358	-0.07603	0.05937	0.2009	-0.03366	0.02778	0.2261	-0.02418	0.02281	0.2896
rs6870660	88086124	A	0.4779	0.02788	0.03121	0.372	-0.06009	0.05954	0.3133	-0.03162	0.02777	0.2552	-0.02651	0.0228	0.2453
rs142597269	88086947	T	0.009748	0.03611	0.1337	0.7872	-0.1198	0.2626	0.6484	-0.1519	0.1191	0.2023	-0.07058	0.1012	0.4857
rs10462335	88088204	A	0.2885	0.01975	0.03456	0.5679	0.181	0.06573	0.006095	0.06685	0.03078	0.03019	0.0604	0.02592	0.02006
rs770189	88088439	G	0.4661	-0.001467	0.03033	0.9614	-0.02485	0.05765	0.6666	-0.009806	0.02725	0.7191	0.01036	0.02297	0.652
rs1065932	88091868	G	0.08556	-0.02788	0.05685	0.624	-0.1297	0.1084	0.2319	-0.04949	0.05061	0.3285	0.02656	0.04286	0.5356
rs2431388	88092379	T	0.4743	0.01912	0.03151	0.5442	-0.05575	0.06048	0.3571	-0.01806	0.02795	0.5184	-0.02741	0.02397	0.2532
rs1065931	88092727	G	0.4757	0.01897	0.03137	0.5456	-0.06649	0.06009	0.269	-0.02018	0.02784	0.4688	-0.02962	0.0239	0.2157
rs184474769	88093681	T	0.01235	-0.21	0.1364	0.1241	-0.1981	0.2733	0.4688	-0.1048	0.122	0.3905	-0.05848	0.1009	0.5625
rs147271113	88094623	A	0.02538	0.0397	0.1097	0.7176	0.02141	0.2159	0.9211	0.002235	0.0979	0.9818	0.0385	0.08435	0.6482
rs244755	88095785	C	0.4754	0.0244	0.03111	0.433	-0.06489	0.05937	0.275	-0.01307	0.02769	0.637	-0.02789	0.02373	0.2404
rs244756	88098064	T	0.4427	0.01226	0.03013	0.6843	0.01518	0.05754	0.792	-0.01137	0.02715	0.6754	-0.03597	0.02279	0.115
rs244757	88098120	G	0.4799	0.01787	0.03012	0.5532	-0.05871	0.05758	0.3084	-0.01836	0.02709	0.4982	-0.03517	0.02281	0.1235
rs244758	88098439	A	0.01606	0.01281	0.1313	0.9223	-0.3842	0.2629	0.1444	0.05824	0.1195	0.6261	-0.09046	0.1015	0.3729
rs244759	88098545	T	0.4842	-0.01908	0.03007	0.5258	0.07605	0.0573	0.1849	0.01804	0.02711	0.5059	0.0322	0.0228	0.1583
rs72771894	88099117	T	0.01859	0.09717	0.1191	0.4148	0.02416	0.2166	0.9112	0.05485	0.1081	0.6121	0.0137	0.09041	0.8796
rs585950	88099671	C	0.2397	0.003089	0.03536	0.9304	-0.05482	0.06578	0.405	-0.02908	0.03164	0.3584	-0.06049	0.02652	0.02283
rs4521516	88099951	C	0.1575	0.01289	0.042	0.7589	0.06877	0.07805	0.3786	0.02002	0.03744	0.593	0.04865	0.03138	0.1214
rs79000406	88100026	A	0.01839	0.1647	0.121	0.1739	-0.2938	0.2329	0.2077	-0.1138	0.1083	0.2936	0.03613	0.09348	0.6992
rs700594	88101142	G	0.482	0.01781	0.02996	0.5523	-0.07099	0.05744	0.217	-0.01779	0.027	0.5102	-0.03677	0.02271	0.1059
rs700593	88101150	C	0.4846	-0.01942	0.03001	0.5176	0.07618	0.05739	0.1849	0.0195	0.02704	0.471	0.03077	0.02281	0.1777
rs78921844	88101251	G	0.01166	0.01382	0.1516	0.9274	0.1432	0.2844	0.6148	0.0255	0.1351	0.8503	0.01393	0.1149	0.9036
rs17558396	88102281	G	0.3094	0.001705	0.03226	0.9579	0.1127	0.06236	0.07138	0.049	0.02913	0.09288	0.04466	0.02436	0.0671
rs700592	88102863	T	0.4431	-0.01646	0.03062	0.5909	0.04073	0.05877	0.4886	0.02699	0.02763	0.3288	0.03648	0.02312	0.115
rs11959216	88103213	C	0.07295	-0.02922	0.06283	0.642	0.09015	0.1188	0.4482	-0.04514	0.05568	0.4178	-0.005254	0.04763	0.9122
rs10942540	88104360	G	0.07295	-0.03151	0.0627	0.6154	0.09015	0.1188	0.4482	-0.04586	0.05566	0.4102	-0.005958	0.04758	0.9004
rs11956763	88104422	T	0.07295	-0.03151	0.0627	0.6154	0.09015	0.1188	0.4482	-0.04586	0.05566	0.4102	-0.005958	0.04758	0.9004
rs700591	88105614	C	0.4406	-0.01344	0.03074	0.662	0.0457	0.05835	0.4338	0.02926	0.02763	0.2899	0.04166	0.02313	0.07206
rs700590	88106258	T	0.4395	-0.01086	0.03077	0.7242	0.04395	0.05854	0.4531	0.03003	0.02769	0.2786	0.04408	0.02314	0.0571
rs11958689	88106853	G	0.02599	0.03942	0.1097	0.7195	0.02126	0.2157	0.9215	0.0006696	0.09767	0.9945	0.03765	0.08426	0.6551
rs62380364	88107337	A	0.2967	0.006785	0.03262	0.8353	0.1387	0.06265	0.02725	0.05338	0.02944	0.07018	0.04369	0.02458	0.07582
rs77725258	88107608	C	0.01611	0.202	0.1129	0.0738	0.135	0.2109	0.5223	0.06483	0.1007	0.5198	0.0532	0.08559	0.5344
rs700589	88108453	T	0.4852	0.003797	0.03109	0.9028	0.07646	0.05943	0.1988	0.03815	0.02787	0.1714	0.07641	0.02327	0.001066
rs700588	88108574	G	0.4852	0.003759	0.03111	0.9039	0.07647	0.05939	0.1984	0.03814	0.02785	0.1713	0.07637	0.02329	0.001087
rs6884092	88109590	A	0.0734	-0.04311	0.06203	0.4873	0.06506	0.1175	0.5801	-0.06634	0.05517	0.2296	-0.01332	0.04706	0.7772
rs700587	88110084	C	0.4808	0.006568	0.031	0.8323	0.07343	0.05927	0.2159	0.04048	0.02778	0.1455	0.07835	0.02318	0.0007593
rs165945	88110338	A	0.4789	0.007432	0.03091	0.8101	0.07205	0.05911	0.2234	0.03908	0.0277	0.1587	0.08017	0.02311	0.0005488
rs165944	88110363	C	0.1756	0.002716	0.04175	0.9481	-0.04592	0.07911	0.5619	-0.007363	0.03742	0.8441	0.08671	0.03179	0.006514
rs74536828	88110390	A	0.01611	0.202	0.1129	0.0738	0.135	0.2109	0.5223	0.06483	0.1007	0.5198	0.0532	0.08559	0.5344
rs244760	88111209	C	0.1765	0.001401	0.04188	0.9733	-0.04488	0.07945	0.5724	-0.009084	0.03744	0.8084	0.08311	0.03169	0.008898
rs17486525	88112542	C	0.01598	-0.06823	0.1186	0.5652	-0.08233	0.2229	0.712	0.1401	0.1068	0.19	-0.05075	0.09256	0.5837
rs12521522	88112761	A	0.02566	0.03986	0.1097	0.7163	0.02126	0.2157	0.9215	0.002046	0.09784	0.9833	0.03844	0.08429	0.6485
rs74638606	88112825	T	0.0123	-0.04719	0.1436	0.7425	0.1577	0.2635	0.5497	0.01917	0.128	0.8809	-0.03186	0.1089	0.7699
rs11955542	88113228	T	0.026	0.03942	0.1097	0.7195	0.0198	0.2158	0.9269	0.0004363	0.09773	0.9964	0.03736	0.0843	0.6578
rs160044	88114476	C	0.4787	-0.01913	0.03058	0.5318	-0.07935	0.05826	0.1738	-0.04406	0.0274	0.1082	-0.08231	0.02294	0.000353
rs77708017	88114873	A	0.01672	0.1563	0.1095	0.1539	0.143	0.202	0.4792	0.05895	0.09758	0.5459	0.02456	0.08315	0.7678
rs76466192	88115178	T	0.01672	0.1563	0.1095	0.1539	0.143	0.202	0.4792	0.05895	0.09758	0.5459	0.02456	0.08315	0.7678
rs159950	88116319	T	0.2502	0.01231	0.03569	0.7301	-0.05534	0.06746	0.4124	-0.01944	0.0321	0.5449	-0.05014	0.02701	0.06375
rs114820161	88116405	C	0.02008	0.04099	0.108	0.7043	0.03916	0.2071	0.8501	-0.02831	0.09683	0.7701	-0.002784	0.0831	0.9733
rs11958401	88116528	T	0.07304	-0.05951	0.06238	0.3403	0.04949	0.1189	0.6775	-0.07407	0.05536	0.1813	-0.02345	0.04726	0.6199
rs244761	88117027	A	0.4962	0.0008446	0.03107	0.9783	0.08414	0.06007	0.1619	0.04094	0.02792	0.1428	0.07864	0.02328	0.0007653
rs167345	88118858	A	0.4798	0.006316	0.03108	0.839	0.07571	0.05959	0.2044	0.04231	0.02791	0.1299	0.0848	0.02335	0.0002982
rs9986272	88120326	T	0.03601	0.06184	0.08477	0.466	0.1746	0.1576	0.2685	-0.09537	0.07614	0.2108	0.06186	0.06514	0.3426
rs304154	88120416	T	0.4791	0.008261	0.03122	0.7914	0.07612	0.05967	0.2026	0.04342	0.02799	0.1212	0.08427	0.02349	0.0003534
rs304153	88121188	A	0.4778	-0.009039	0.03114	0.7717	-0.08021	0.05953	0.1784	-0.04302	0.02792	0.1238	-0.08597	0.02342	0.000258
rs770525	88123550	A	0.2295	-0.00282	0.03661	0.9386	-0.04818	0.06834	0.4811	-0.02874	0.03276	0.3806	-0.05301	0.02777	0.05666
rs304152	88124123	T	0.481	0.009596	0.03126	0.759	0.08886	0.05946	0.1357	0.04488	0.02797	0.109	0.0836	0.0235	0.0003959
rs304151	88125853	G	0.4296	0.008061	0.03115	0.7959	-0.09546	0.05957	0.1096	-0.02679	0.02786	0.3366	-0.07821	0.02344	0.000885
rs76739764	88127424	C	0.05139	-0.09134	0.07213	0.2058	0.04981	0.138	0.7183	-0.1047	0.06351	0.09967	-0.03048	0.05476	0.578
rs77177005	88130320	T	0.04702	-0.09939	0.07328	0.1753	0.06126	0.14	0.6618	-0.09835	0.06537	0.1328	-0.03461	0.05551	0.5331
rs78987501	88130650	T	0.04702	-0.09939	0.07328	0.1753	0.06126	0.14	0.6618	-0.09835	0.06537	0.1328	-0.03461	0.05551	0.5331
rs304161	88134310	G	0.4712	-0.01532	0.03116	0.623	-0.06447	0.05937	0.278	-0.04543	0.02786	0.1034	-0.07517	0.02345	0.0014
rs304160	88135462	C	0.4686	-0.01562	0.0312	0.6169	-0.05696	0.05957	0.3394	-0.04792	0.02789	0.08615	-0.07795	0.02348	0.0009398
rs9293504	88136416	T	0.08003	-0.02522	0.04907	0.6074	0.05846	0.09356	0.5323	-0.03891	0.04413	0.3782	-0.02797	0.03727	0.4532
rs75931532	88137246	T	0.04645	-0.1024	0.07417	0.1678	0.07986	0.1422	0.5747	-0.1025	0.06589	0.1201	-0.03151	0.05609	0.5744
rs302485	88137481	A	0.2102	0.003836	0.03807	0.9198	-0.04305	0.0704	0.5411	-0.0238	0.03414	0.4859	-0.06381	0.02875	0.02673
rs76451890	88137647	T	0.04645	-0.1024	0.07417	0.1678	0.07986	0.1422	0.5747	-0.1025	0.06589	0.1201	-0.03151	0.05609	0.5744
rs304159	88138042	A	0.4706	-0.017	0.03116	0.5855	-0.06622	0.0595	0.2663	-0.04893	0.02778	0.07854	-0.07641	0.02346	0.001171
rs76484799	88138718	A	0.04645	-0.1024	0.07417	0.1678	0.07986	0.1422	0.5747	-0.1025	0.06589	0.1201	-0.03151	0.05609	0.5744
rs11951031	88138731	T	0.02663	0.02834	0.1081	0.7933	0.01879	0.2159	0.9307	-0.03235	0.0965	0.7375	0.01756	0.08315	0.8328
rs113442660	88139709	T	0.04645	-0.1024	0.07417	0.1678	0.07986	0.1422	0.5747	-0.1025	0.06589	0.1201	-0.03151	0.05609	0.5744
rs160045	88140942	A	0.4193	0.005559	0.03074	0.8565	-0.07244	0.059	0.22	-0.02827	0.02752	0.3045	-0.07094	0.02315	0.002257
rs244749	88140962	C	0.3923	0.003275	0.03077	0.9153	-0.06993	0.05878	0.2347	-0.02525	0.02761	0.3608	-0.07218	0.02325	0.001968
rs304157	88141540	A	0.04525	-0.1088	0.07463	0.1451	0.08024	0.1435	0.5763	-0.101	0.06632	0.1281	-0.03016	0.05645	0.5933
rs160042	88143526	T	0.4709	-0.01484	0.031	0.6324	-0.07523	0.05943	0.2061	-0.05268	0.02775	0.05797	-0.0786	0.02331	0.0007824
rs77585177	88143626	T	0.03068	0.01609	0.09025	0.8585	0.07565	0.1693	0.6551	0.01082	0.0805	0.8932	-0.03638	0.06839	0.5949
rs302484	88143749	G	0.1208	0.03036	0.04164	0.4661	-0.02997	0.08057	0.7101	0.0005912	0.03792	0.9876	-0.006276	0.03162	0.8427
rs147733743	88143796	T	0.01288	-0.1378	0.1406	0.3274	-0.001734	0.2486	0.9944	0.0363	0.1287	0.7779	0.01243	0.1064	0.907
rs244754	88144026	G	0.4709	-0.01484	0.031	0.6324	-0.07523	0.05943	0.2061	-0.05268	0.02775	0.05797	-0.0786	0.02331	0.0007824
rs302483	88144091	C	0.1799	-0.003165	0.03592	0.9298	-0.05116	0.06818	0.4534	-0.01241	0.0326	0.7036	-0.03894	0.02712	0.1513
rs302482	88144234	A	0.1158	0.02865	0.04259	0.5013	-0.06778	0.08254	0.4119	-0.008778	0.03858	0.8201	-0.005138	0.03234	0.8738
rs244753	88144520	G	0.4684	-0.01182	0.031	0.703	-0.06559	0.05945	0.2704	-0.05142	0.02774	0.06413	-0.0785	0.0233	0.000788
rs244752	88144669	C	0.2101	0.005741	0.03788	0.8796	-0.05144	0.07037	0.4651	-0.02662	0.03416	0.436	-0.06589	0.02865	0.02172
rs244751	88144989	C	0.04648	-0.1025	0.07422	0.1676	0.07986	0.1422	0.5747	-0.1031	0.06591	0.1183	-0.03151	0.05609	0.5744
rs116008773	88145901	G	0.026	-0.1498	0.106	0.158	0.05497	0.1997	0.7832	-0.02771	0.09463	0.7697	-0.09013	0.0804	0.2626
rs76484750	88146505	G	0.03994	-0.07524	0.08343	0.3674	0.2407	0.1603	0.1338	-0.03752	0.07362	0.6104	-0.001633	0.06306	0.9793
rs113530070	88146538	C	0.04188	-0.02552	0.07923	0.7474	0.2808	0.1512	0.06386	0.01785	0.07041	0.7999	0.01202	0.05982	0.8408
rs244750	88147192	C	0.2128	-0.005133	0.03788	0.8922	-0.07488	0.06897	0.2781	-0.049	0.03379	0.1475	-0.07759	0.02851	0.006628
rs72773809	88147260	A	0.026	0.02834	0.1081	0.7933	0.01879	0.2159	0.9307	-0.03235	0.0965	0.7375	0.01756	0.08315	0.8328
rs2362108	88147771	A	0.3642	0.03803	0.03118	0.2228	0.122	0.05908	0.0394	0.0849	0.02794	0.00245	0.0585	0.02361	0.01341
rs17559660	88147889	G	0.026	0.02834	0.1081	0.7933	0.01879	0.2159	0.9307	-0.03235	0.0965	0.7375	0.01756	0.08315	0.8328
rs72773810	88147939	T	0.026	0.02834	0.1081	0.7933	0.01879	0.2159	0.9307	-0.03235	0.0965	0.7375	0.01756	0.08315	0.8328
rs2362109	88148041	T	0.3642	0.03803	0.03118	0.2228	0.122	0.05908	0.0394	0.0849	0.02794	0.00245	0.0585	0.02361	0.01341
rs116445246	88148517	A	0.02481	0.04032	0.1099	0.7137	0.02054	0.2163	0.9244	0.0001595	0.09798	0.9987	0.03681	0.08395	0.6612
rs115821742	88148696	T	0.02617	-0.1661	0.1045	0.1125	0.1379	0.1928	0.4747	-0.0137	0.09442	0.8846	-0.09426	0.07944	0.2357
rs2362111	88148710	C	0.3642	0.03803	0.03118	0.2228	0.122	0.05908	0.0394	0.0849	0.02794	0.00245	0.0585	0.02361	0.01341
rs17487515	88149291	G	0.3642	0.03803	0.03118	0.2228	0.122	0.05908	0.0394	0.0849	0.02794	0.00245	0.0585	0.02361	0.01341
rs17559709	88149326	A	0.3642	0.03803	0.03118	0.2228	0.122	0.05908	0.0394	0.0849	0.02794	0.00245	0.0585	0.02361	0.01341
rs4145737	88149460	C	0.02175	-0.2043	0.1191	0.08658	-0.05193	0.2277	0.8197	-0.09009	0.1062	0.3967	-0.1257	0.09045	0.165
rs72773815	88149648	T	0.0186	0.09787	0.1191	0.4113	0.02416	0.2166	0.9112	0.05538	0.1081	0.6085	0.01365	0.09035	0.88
rs159949	88149946	G	0.06957	0.002128	0.0647	0.9738	-0.1097	0.1232	0.3735	-0.007926	0.05757	0.8905	-0.07319	0.04979	0.1419
rs4145738	88150289	A	0.3642	0.03803	0.03118	0.2228	0.122	0.05908	0.0394	0.0849	0.02794	0.00245	0.0585	0.02361	0.01341
rs113795606	88150384	C	0.0387	-0.09755	0.08478	0.2502	0.2354	0.1625	0.148	-0.04178	0.07479	0.5765	-0.00264	0.06413	0.9672
rs113877244	88150801	G	0.0387	-0.09755	0.08478	0.2502	0.2354	0.1625	0.148	-0.04178	0.07479	0.5765	-0.00264	0.06413	0.9672
rs57055575	88150992	A	0.3643	0.03812	0.03116	0.2214	0.122	0.05908	0.0394	0.08508	0.02792	0.002383	0.05846	0.02359	0.01341
rs4373304	88152202	C	0.366	0.03713	0.03104	0.2319	0.1106	0.05874	0.06013	0.08311	0.02776	0.002841	0.05628	0.02347	0.01672
rs76714486	88152529	T	0.07901	-0.02811	0.0496	0.571	0.05726	0.09503	0.5471	-0.04286	0.04477	0.3387	-0.02989	0.03762	0.4272
rs11749060	88152574	A	0.3665	0.03685	0.03106	0.2358	0.1106	0.05874	0.06013	0.08307	0.02781	0.002901	0.05629	0.0235	0.01681
rs55740951	88153874	T	0.3658	0.03697	0.03102	0.2338	0.1106	0.05874	0.06013	0.08294	0.02775	0.00289	0.05648	0.02347	0.01632
rs12515983	88154075	A	0.026	0.02834	0.1081	0.7933	0.01879	0.2159	0.9307	-0.03235	0.0965	0.7375	0.01756	0.08315	0.8328
rs77654793	88154616	T	0.07906	-0.02946	0.04957	0.5525	0.0583	0.09512	0.5402	-0.04322	0.04479	0.335	-0.03109	0.03758	0.4083
rs304162	88156970	C	0.07519	-0.04528	0.06096	0.4578	-0.2092	0.1172	0.0749	-0.06504	0.05448	0.2329	0.02987	0.0462	0.5181
rs4518438	88157552	C	0.4064	0.02389	0.03028	0.4304	0.1298	0.05753	0.02438	0.07497	0.02724	0.00606	0.05471	0.023	0.01761
rs13164429	88157882	C	0.01786	-0.196	0.1256	0.119	0.1383	0.2334	0.5538	0.1866	0.1142	0.1026	0.02173	0.09709	0.8229
rs7730255	88158146	C	0.318	0.03166	0.03224	0.3263	0.1109	0.06135	0.07125	0.0711	0.02899	0.0144	0.05776	0.02429	0.01764
rs78255502	88159091	C	0.01746	0.06853	0.1082	0.5267	0.1713	0.2072	0.4087	0.2247	0.09591	0.01938	0.1395	0.08287	0.09276
rs304145	88159173	T	0.1841	-0.02507	0.04049	0.5359	-0.102	0.07718	0.1869	-0.04879	0.03665	0.1835	0.03799	0.03092	0.2196
rs76618308	88159291	A	0.0387	-0.09755	0.08478	0.2502	0.2354	0.1625	0.148	-0.04178	0.07479	0.5765	-0.00264	0.06413	0.9672
rs76768696	88159966	G	0.2968	0.04435	0.03499	0.2054	0.1416	0.06579	0.03188	0.09501	0.0309	0.002186	0.06594	0.02659	0.01337
rs56947091	88160354	T	0.4005	0.011	0.03021	0.7159	0.1346	0.05745	0.01945	0.0705	0.02726	0.009866	0.05183	0.02297	0.02432
rs12054920	88161417	C	0.4135	0.02333	0.03005	0.4378	0.1292	0.05677	0.02327	0.07161	0.02705	0.008279	0.05384	0.02282	0.01854
rs181699351	88161849	T	0.02429	-0.1506	0.1058	0.1552	0.1296	0.1963	0.5092	-0.03059	0.09562	0.7491	-0.06839	0.08043	0.3954
rs142342050	88161982	A	0.02467	-0.1532	0.1045	0.1431	0.1287	0.1963	0.5125	-0.03061	0.09545	0.7485	-0.08509	0.07935	0.2839
rs72773818	88162245	G	0.026	0.02834	0.1081	0.7933	0.01879	0.2159	0.9307	-0.03235	0.0965	0.7375	0.01756	0.08315	0.8328
rs302478	88162676	C	0.01605	0.008701	0.1312	0.9472	-0.385	0.2627	0.1433	0.05324	0.1196	0.6564	-0.09366	0.1016	0.3566
rs61104616	88163771	A	0.4245	0.01399	0.02994	0.6404	0.1238	0.05697	0.03023	0.06227	0.02703	0.02148	0.04971	0.02276	0.0292
rs74647489	88164187	A	0.02429	-0.1506	0.1058	0.1552	0.1296	0.1963	0.5092	-0.03059	0.09562	0.7491	-0.06839	0.08043	0.3954
rs1671542	88165095	C	0.3696	0.04561	0.03329	0.171	0.1683	0.06374	0.008528	0.07166	0.0303	0.0183	0.06154	0.02501	0.01409
rs79820174	88165424	G	0.02329	-0.1595	0.1036	0.1243	-0.055	0.2021	0.7857	0.01159	0.0923	0.9001	-0.04167	0.08017	0.6034
rs10064180	88166061	A	0.08228	-0.02542	0.04874	0.6021	0.04837	0.09332	0.6045	-0.05463	0.04392	0.2139	-0.04061	0.03694	0.2719
rs13155750	88167641	G	0.1988	-0.03058	0.03911	0.4345	-0.08032	0.07329	0.2736	-0.04174	0.03512	0.235	0.02664	0.02989	0.373
rs188582	88167740	G	0.4225	0.01738	0.03013	0.5643	0.141	0.05712	0.01385	0.06866	0.02714	0.01161	0.05212	0.02293	0.0233
rs1671539	88168395	C	0.4227	0.01738	0.03013	0.5643	0.141	0.05712	0.01385	0.06866	0.02714	0.01161	0.05212	0.02293	0.0233
rs797419	88168955	C	0.4227	0.01699	0.03014	0.573	0.141	0.05712	0.01385	0.06818	0.02714	0.01219	0.05196	0.02295	0.02382
rs304138	88169567	A	0.4227	0.01699	0.03014	0.573	0.141	0.05712	0.01385	0.06818	0.02714	0.01219	0.05196	0.02295	0.02382
rs304137	88169652	A	0.4227	0.01699	0.03014	0.573	0.141	0.05712	0.01385	0.06818	0.02714	0.01219	0.05196	0.02295	0.02382
rs10061297	88170007	T	0.09201	-0.01807	0.05336	0.735	-0.05046	0.1001	0.6144	-0.06176	0.04766	0.1953	-0.04096	0.04029	0.3096
rs304136	88170066	T	0.3664	0.01673	0.03115	0.5913	0.1336	0.05866	0.02309	0.06043	0.02819	0.03237	0.05281	0.02357	0.02529
rs216057	88170331	T	0.4227	0.01699	0.03014	0.573	0.141	0.05712	0.01385	0.06818	0.02714	0.01219	0.05196	0.02295	0.02382
rs188581	88175251	C	0.3195	0.01385	0.03229	0.6681	0.1098	0.06126	0.07359	0.06847	0.02899	0.01844	0.05282	0.02432	0.03014
rs72773821	88176397	C	0.02628	0.02761	0.1081	0.7985	-0.01792	0.211	0.9323	-0.03589	0.09513	0.7061	0.009915	0.0819	0.9037
rs77381797	88177599	C	0.08239	-0.02295	0.04864	0.6372	0.04844	0.09318	0.6034	-0.0553	0.04388	0.2079	-0.04254	0.03691	0.2495
rs10044342	88178683	C	0.2108	-0.0004522	0.03812	0.9905	-0.1189	0.07054	0.09244	-0.06233	0.03432	0.06968	-0.07261	0.02868	0.01155
rs80043958	88179575	G	0.2126	0.01991	0.03843	0.6045	-0.1194	0.07133	0.09473	-0.05618	0.03447	0.1036	-0.07449	0.02889	0.01009
rs114694170	88180196	C	0.02124	0.06741	0.1037	0.5158	-0.03856	0.1925	0.8413	0.01937	0.0929	0.8349	0.08056	0.07995	0.314
rs3814428	88180404	A	0.01923	-0.1824	0.1233	0.1395	-0.1052	0.2404	0.6619	-0.09545	0.1102	0.3865	-0.1145	0.09369	0.2219
rs3850651	88181109	G	0.4747	-0.0006969	0.03014	0.9816	-0.1216	0.05636	0.03134	-0.05693	0.02723	0.0369	-0.05198	0.02276	0.02263
rs72773822	88181926	G	0.08676	0.07281	0.05948	0.2213	0.02994	0.1188	0.8011	0.09119	0.05337	0.08792	0.05527	0.04455	0.2151
rs34875688	88182026	A	0.2406	0.006451	0.03586	0.8573	-0.07079	0.06856	0.3023	-0.01466	0.03244	0.6514	0.01288	0.02718	0.6357
rs17560407	88183651	G	0.178	-0.01686	0.04045	0.6769	-0.1202	0.077	0.1192	-0.04558	0.03642	0.211	0.01144	0.03089	0.7113
rs17560451	88184003	C	0.1787	-0.009601	0.0404	0.8122	-0.1164	0.07679	0.1303	-0.04339	0.03634	0.2329	0.0137	0.03082	0.6568
rs7737567	88184591	T	0.08229	-0.03145	0.04842	0.5162	0.05762	0.09163	0.5297	-0.03924	0.04371	0.3696	-0.028	0.0369	0.4481
rs72773828	88185353	T	0.02753	0.01094	0.1066	0.9183	0.02278	0.2066	0.9122	-0.04397	0.09385	0.6396	-0.008032	0.08078	0.9208
rs9293505	88186469	T	0.08323	-0.02831	0.04805	0.5559	0.05443	0.09032	0.547	-0.03424	0.04326	0.4289	-0.02378	0.03648	0.5145
rs9293506	88186671	T	0.08417	-0.02709	0.04742	0.568	0.05941	0.08936	0.5064	-0.03214	0.04279	0.4527	-0.02084	0.03614	0.5644
rs3850653	88186954	G	0.1769	-0.01691	0.04053	0.6766	-0.1341	0.0778	0.08532	-0.04251	0.03649	0.2444	0.006867	0.03097	0.8246
rs304141	88188058	A	0.2627	-0.01307	0.0358	0.7151	0.2057	0.06761	0.002462	0.06753	0.03234	0.03714	0.06629	0.02681	0.01362
rs12522630	88188367	A	0.02753	0.01094	0.1066	0.9183	0.02278	0.2066	0.9122	-0.04397	0.09385	0.6396	-0.008032	0.08078	0.9208
rs17560514	88189025	A	0.1767	-0.01724	0.0406	0.6713	-0.1341	0.0778	0.08532	-0.04341	0.03655	0.2354	0.006914	0.03103	0.8237
rs13188739	88189524	C	0.2226	-0.01215	0.03683	0.7416	-0.07677	0.06967	0.271	-0.05037	0.03292	0.1264	0.001537	0.02797	0.9562
rs13171125	88189812	C	0.2231	-0.01151	0.03664	0.7535	-0.07677	0.06967	0.271	-0.04846	0.03276	0.1394	0.001467	0.02782	0.958
rs79892551	88190139	A	0.08318	-0.02974	0.04788	0.5347	0.04881	0.08994	0.5875	-0.03614	0.0431	0.402	-0.02523	0.03641	0.4886
rs11954948	88190535	C	0.02753	0.01094	0.1066	0.9183	0.02278	0.2066	0.9122	-0.04397	0.09385	0.6396	-0.008032	0.08078	0.9208
rs10066711	88190604	A	0.4628	0.006499	0.0298	0.8274	0.1334	0.05646	0.01845	0.09283	0.02682	0.0005659	0.06094	0.02251	0.006924
rs11949307	88191190	T	0.1764	-0.01799	0.04062	0.658	-0.1416	0.07786	0.06948	-0.04638	0.03657	0.2051	0.005762	0.03105	0.8528
rs2067664	88191594	G	0.2233	-0.0117	0.03659	0.7493	-0.07375	0.06961	0.2899	-0.04855	0.03271	0.1381	0.00192	0.02778	0.9449
rs13161714	88191634	C	0.2231	-0.01279	0.0366	0.7268	-0.07375	0.06961	0.2899	-0.04958	0.03272	0.1302	0.001199	0.02779	0.9656
rs2067663	88191635	T	0.2299	0.02207	0.03715	0.5526	-0.1269	0.06873	0.06543	-0.06719	0.03298	0.04191	-0.07152	0.02776	0.01016
rs186071391	88192288	T	0.009798	0.03545	0.1335	0.7907	-0.1231	0.2629	0.6398	-0.1526	0.119	0.2001	-0.07057	0.1014	0.4865
rs17494872	88193159	A	0.02755	0.00814	0.1059	0.9387	0.02278	0.2066	0.9122	-0.04407	0.09391	0.639	-0.007682	0.08081	0.9243
rs13159808	88194669	A	0.3069	-0.01889	0.03194	0.5545	-0.04845	0.06022	0.4214	-0.05382	0.02861	0.06032	-0.008671	0.02416	0.7197
rs770463	88194950	C	0.3551	-0.00495	0.03094	0.8729	0.1241	0.05804	0.03286	0.06262	0.02784	0.02476	0.05644	0.02329	0.01559
rs114843810	88195380	G	0.01606	0.008962	0.1312	0.9456	-0.3864	0.2624	0.1415	0.0531	0.1197	0.6573	-0.09376	0.1016	0.3564
rs4446500	88196003	G	0.2223	-0.01437	0.03655	0.6942	-0.07553	0.0696	0.2783	-0.05159	0.03271	0.1152	0.0005629	0.02775	0.9838
rs12188048	88197506	G	0.2029	0.02222	0.03851	0.5641	-0.1323	0.07096	0.06279	-0.06802	0.0339	0.04511	-0.07429	0.02886	0.01023
rs141823148	88197954	C	0.08349	-0.02828	0.04774	0.5538	0.03344	0.0901	0.7107	-0.03306	0.04302	0.4425	-0.02409	0.03635	0.5076
rs56144910	88198557	A	0.2029	0.02222	0.03851	0.5641	-0.1323	0.07096	0.06279	-0.06802	0.0339	0.04511	-0.07429	0.02886	0.01023
rs145624759	88199131	C	0.08176	-0.01772	0.04878	0.7164	0.04515	0.09126	0.621	-0.0213	0.04398	0.6283	-0.01732	0.03717	0.6413
rs10038371	88199223	C	0.464	-0.0008383	0.03	0.9777	0.1336	0.05642	0.01823	0.0877	0.02683	0.001125	0.05439	0.02255	0.01607
Note. SNP= single nucleotide polymorphism; bp= basepair based on genome assembly GRCh37; A1= SNP allele with the minor allele frequency; MAF= SNP allele frequencies; SE= standard error
